# Supplementary material for: Knocking Out Rap1a Attenuates Cardiac Remodeling and Fibrosis in a Male Murine Model of Angiotensin II-Induced Hypertension
Source: Cells. 2025 Nov 20;14(22):1834. doi: 10.3390/cells14221834 (PMC12651711; doi:10.3390/cells14221834)
Supplement: Supplementary file 1 [file cells-14-01834-s001.zip]

Archive with 1 entries (1 files):
- cells-3987998-supplementary.pdf
